# Supplementary material for: Distinct Thalamic and Frontal Neuroanatomical Substrates in Children with Familial vs. Non-Familial Attention-Deficit/Hyperactivity Disorder (ADHD)
Source: Brain Sci. 2022 Dec 26;13(1):46. doi: 10.3390/brainsci13010046 (PMC9856951; doi:10.3390/brainsci13010046)
Supplement: Supplementary file 1 [file brainsci-13-00046-s001.zip]

Archive with 1 entries (1 files):
- brainsci-2061568-supplementary.pdf
